# Supplementary material for: Abiotic Stress Alters the Nutritional, Metabolomic, and Glycomic Profiles of Piper auritum Kunth
Source: Foods. 2025 Oct 17;14(20):3543. doi: 10.3390/foods14203543 (PMC12563271; doi:10.3390/foods14203543)
Supplement: Supplementary file 1 [file foods-14-03543-s001.zip]

Archive with 1 entries (1 files):
- foods-3904421-supplementary.pdf
